# Supplementary material for: NO2, BC and PM Exposure of Participants in the Polluscope Autumn 2019 Campaign in the Paris Region
Source: Toxics. 2023 Feb 23;11(3):206. doi: 10.3390/toxics11030206 (PMC10051186; doi:10.3390/toxics11030206)
Supplement: Supplementary file 1 [file toxics-11-00206-s001.zip]

Archive with 1 entries (1 files):
- toxics-2142254-supplementary.pdf
